# Supplementary material for: Endoscopic Bilateral Optic Nerve Decompression for Treatment of Idiopathic Intracranial Hypertension
Source: Brain Sci. 2021 Mar 4;11(3):324. doi: 10.3390/brainsci11030324 (PMC7998922; doi:10.3390/brainsci11030324)
Supplement: Supplementary file 1 [file brainsci-11-00324-s001.zip]

Archive with 1 entries (1 files):
- brainsci-1128800-supplementary.mp4
